# Supplementary material for: Long-Lasting Stable Expression of Human LL-37 Antimicrobial Peptide in Transgenic Barley Plants
Source: Antibiotics (Basel). 2021 Jul 23;10(8):898. doi: 10.3390/antibiotics10080898 (PMC8388648; doi:10.3390/antibiotics10080898)
Supplement: Supplementary file 1 [file antibiotics-10-00898-s001.zip]

Archive with 1 entries (1 files):
- antibiotics-1289691-supplementary.pdf
